# Supplementary material for: Evolutionary and Functional Relationships in the Truncated Hemoglobin Family
Source: PLoS Comput Biol. 2016 Jan 20;12(1):e1004701. doi: 10.1371/journal.pcbi.1004701 (PMC4720485; doi:10.1371/journal.pcbi.1004701)
Supplement: S2 Script — Step 2 of 3. (TCL) [file pcbi.1004701.s014.tcl]

# VERSION 1.0 - 01-10-2012

# "................................................................................"
# "................................................................................"
# ".............OOO,...OOO........ZOOOOOOO........................................."
# ".............OOO...,OO8.......=OOO.............................................."
# ".............OOO...?OOZ........OOZ.............................................."
# ".............OOO...OOOZ........:OOO8............................................"
# ".............OOO...OOO=..........8OOO:.........................................."
# ".............OOO...OOO.............OOOO........................................."
# ".............OOO...OOO..............OOO........................................."
# ".............OOO...OOO8OOOOOZ.O8Z,0OOOO........................................."
# ".............OOO...OOOOOOOOOO.8OOOOOO..........................................."
# "................................................................................"
# "................................................................................"
# ".......................................,........................................"
# ".....7OOOO.............................OO,......................................"
# ".....OO.OOO..........,,.........~......OO..........................=..........:."
# "....OO...OO ....OO+OOOOOO...OO7,.OOO...OO..OOO....OO..OOOOOOO..,OO8,8OO...OOOOO?"
# "...OOO...OOO....OOO....OOI.......ZOO...OO..,OO...OOI.....OOO...OO....OOO..OOO..."
# "..OOOOOOOOOO....OO.....OO,..,OOOOOOO...OO...OO0.ZOO.....OOZ...OOOOOOOOOO.,OO...."
# ".OOO .....OOO...OO.....OO..OOO...,OO..7OO....OO.OO....ZOO.....?OO .......7OO...."
# "~OO:.......OO=.ZOO.....OO..OOO...ZOO..OOO....OOOO....OOOI+??0..OOO?...O..OOO...."
# "OOO........OOO.OOO.....O8...OOOO.OOO..OOO.....OOO....OOOOOOOZ....OOOOOO..OOO...."
# ".............................................OOO................................"
# "..........................................OOOOO................................."
# "................................................................................"
# "................................................................................"
# "..................by...Juan.P.Bustamante..Victoria.G.Dumas..&..Marcelo.A.Marti.."
# "..........................................................................2012.."

puts "Enter the number of minimun you want to see:  ";
set nm 'asd';

while { [string is integer -strict $nm] == 0 } \
{
 set nm [gets stdin];

 if { [string is integer -strict $nm] == 0 } { puts "Please enter a number"; }
}

puts "Enter the cut off between minimun (in Amstrongs):  ";
set rc 'asd';

while { [string is integer -strict $rc] == 0 } \
{
  set rc [gets stdin];

  if { [string is integer -strict $rc] == 0 } { puts "Please enter a number"; }
}


puts "Do you want to find minima close to a particular coordinate? (Y or N):  ";
set decision [gets stdin];


if {[string compare $decision "Y"] == 0 || [string compare $decision "y"] == 0} \
{
   puts "Enter the coordinates separated by 'q'";
   set input [gets stdin];
   set ref [split $input "q"];

   set ref_cord(0) [lindex $ref 0];
   set ref_cord(1) [lindex $ref 1];
   set ref_cord(2) [lindex $ref 2];

   puts "Within that radius do you want to search (en Amstrongs)?";
   set rc_ref 'asd';

   while { [string is integer -strict $rc_ref] == 0 } \
   {
    set rc_ref [gets stdin];
    if { [string is integer -strict $rc_ref] == 0 } { puts "Please enter a number"; }
   }
}


    puts ""
    set count 0
    set in [open $a_dx_file r]
    set InputLine [gets $in]
    set InputLine [gets $in]
    set InputLine [gets $in]
    scan $InputLine "object 1 class gridpositions counts %i %i %i" X Y Z
    puts "Dimensions = x:$X y:$Y z:$Z"
    set InputLine [gets $in]
    scan $InputLine "origin %e %e %e" xOrigen yOrigen zOrigen
    set origin [list $xOrigen $yOrigen $zOrigen ]
    puts "Origin: $xOrigen $yOrigen $zOrigen" 
    set InputLine [gets $in]
    scan $InputLine "delta %e %e %e" xdelta dum2 dum1
    set InputLine [gets $in]
    scan $InputLine "delta %e %e %e" dum1 ydelta dum2
    set InputLine [gets $in]
    scan $InputLine "delta %e %e %e" dum2 dum1 zdelta
    set xVec [list [expr $xdelta * $X] 0 0 ]
    set yVec [list 0 [expr $ydelta * $Y] 0 ]
    set zVec [list 0 0 [expr $zdelta * $Z] ]
    puts "Resolution = x:$xdelta y:$ydelta z:$zdelta"
    set InputLine [gets $in]
    set InputLine [gets $in]
    set total [expr int($X* $Y * $Z / 3)]
    puts "Reading values..."

    set a 0;
    set b 1;
    set c 2;

    while {$count < $total} {
        set InputLine [gets $in]
	  scan $InputLine "%e %e %e" v1 v2 v3
	  set valList($a) $v1
	  set valList($b) $v2
	  set valList($c) $v3
	  set a [expr $a+3]
	  set b [expr $b+3]
	  set c [expr $c+3]
        incr count
    }
    if {[expr $X * $Y * $Z - 3 * $total] == 2} {
	  scan $InputLine "%e %e" v1 v2
	  set valList($a) $v1
	  set valList($b) $v2
	  set a [expr $a+3]
	  set b [expr $b+3]
    }
    if {[expr $X * $Y * $Z - 3 * $total] == 1} {
	  scan $InputLine "%e"  v1
	  set valList($a) $v1
	  set a [expr $a+3]
    }

puts "Values loaded..."

set v 0

for {set i 0} {$i < $X} {incr i} \
{
 for {set j 0} {$j < $Y} {incr j} \
 {
  for {set k 0} {$k < $Z} {incr k} \
  {
    set grilla($i,$j,$k) $valList($v);
    incr v;
  }
 }
}
puts "3D grid generated..."
puts "Searching for energetic minimun..."


# -----------------------------------------------------------------------------
# ------------------------------ MINIMUM SEARCH -------------------------------
# -----------------------------------------------------------------------------

set m 0;
set val 0;
set cav 0;
set min_encontrados 0;
set min(0) 40;
set min(1) 40;
set min(2) 40;
set tamanio [array size valList];
set min_enc 0;

set fin 0;

while {$min_encontrados != 1} \
{
  set min($m) $valList($val);
  # Busqueda del minimo
  for {set v 1} {$v < $tamanio} {incr v} \
  {
    if {$valList($v) < $min($m)} \
    {

      set min($m) $valList($v);
      set min_id($m) $v;
    }
  }

  set valList($min_id($m)) 100;

  for {set i 0} {$i < $X} {incr i} \
  {
    for {set j 0} {$j < $Y} {incr j} \
    {
      for {set k 0} {$k < $Z} {incr k} \
      {
	if {$grilla($i,$j,$k) == $min($m)} \
	{
	  set min_pos($m,0) $i;
	  set min_pos($m,1) $j; 
	  set min_pos($m,2) $k;
	}
      }
    }
  }
  
  if { $m >= 1 } \
  {
    set m_interna $m;

    for {set i 0} {$i < $m_interna} {incr i} \
    {
      set distancia [ expr sqrt( pow( ($xOrigen + $min_pos($m_interna,0) * $xdelta) - ($xOrigen + $min_pos($i,0) * $xdelta),2) + pow( ($yOrigen + $min_pos($m_interna,1) * $ydelta) - ($yOrigen + $min_pos($i,1) * $ydelta),2) + pow( ($zOrigen + $min_pos($m_interna,2) * $zdelta) - ($zOrigen + $min_pos($i,2) * $zdelta),2)) ];

      if { $distancia < $rc } \
      {
	set i $m_interna;
	set m [expr $m-1];
	incr val;
      }

      if { $i != $m_interna} { 
      if {[string compare $decision "Y"] == 0 || [string compare $decision "y"] == 0} \
      {
	set distancia_ref [ expr sqrt( pow( ($xOrigen + $min_pos($m_interna,0) * $xdelta) - $ref_cord(0),2) + pow( ($yOrigen + $min_pos($m_interna,1) * $ydelta) - $ref_cord(1),2) + pow( ($zOrigen + $min_pos($m_interna,2) * $zdelta) - $ref_cord(2),2)) ];
	
        if { $distancia_ref > $rc_ref } \
	{
	  set i $m_interna;
	  set m [expr $m-1];
	  incr val;
	} else {
	   puts "..."
	  }
      } }

    }
if {$m == [expr $nm-1]} \
 {
  set min_encontrados 1;
 }
  }

  if {$nm == 1} \
  {
   set min_encontrados 1;
  } else { incr m; incr val}

}

puts "Minimun founded..."
puts "Saving minimum..."

set guardar [open minimos.pdb w]

for {set g 0} {$g < $nm} {incr g} \
{ 
  set pos_x [expr $xOrigen + ($min_pos($g,0)) * $xdelta];
  set pos_y [expr $yOrigen + ($min_pos($g,1)) * $ydelta];
  set pos_z [expr $zOrigen + ($min_pos($g,2)) * $zdelta];

  puts $guardar "ATOM      $g  MIN MIN     $g      $pos_x   $pos_y  $pos_z  $min($g)  0.00"
}
close $guardar

puts "Done."

mol new {minimos.pdb} type {pdb} first 0 last -1 step 1 waitfor 1
mol modstyle 0 2 VDW 0.500000 20.000000
mol modcolor 0 2 ColorID 4
mol modstyle 0 1 Isosurface 0.723546 0 0 0 1 1
